# Supplementary material for: Genotype Combinations and Genetic Risk Score Analyses of MTHFR, MTRR, and MTR Polymorphisms in Hypothyroidism Susceptibility: A Case–Control Study
Source: Curr Issues Mol Biol. 2025 Sep 25;47(10):794. doi: 10.3390/cimb47100794 (PMC12562523; doi:10.3390/cimb47100794)
Supplement: Supplementary file 1 [file cimb-47-00794-s001.zip]

Archive with 6 entries (6 files):
- Figure 1.jpg
- Figure 2.jpg
- Figure 3.jpg
- Figure 4.jpg
- Supplementary File S5 STROBE Statement.pdf
- Supplementary File S6 PCR and RFLP Product Lengths.pdf
